# Supplementary material for: Polymorphism in microRNA-binding site in HNF1B influences the susceptibility of type 2 diabetes mellitus: a population based case–control study
Source: BMC Med Genet. 2015 Sep 2;16:75. doi: 10.1186/s12881-015-0219-5 (PMC4557749; doi:10.1186/s12881-015-0219-5)
Supplement: Additional file 1: Table S1. — PCR primers used for subcloning and introduction of nucleotide changes in 3′UTR of HNF1B. (XLSX 11 kb) [file 12881_2015_219_MOESM1_ESM.xlsx]

## Sheet: Sheet1
Additional file 1 Table S1
PCR primers used for subcloning and introduction of nucleotide changes in 3'UTR of HNF1B
	Forward primer sequence (5' - 3')	Reverse primer sequence (5' - 3')
Primer sets used for subcloning*	ATACCCGGGTGCCCACACACCACTTA	GGCAAGCTTGGAAGGCTTTCTGAGAC
Primer sets used for introduction of nucleotide changes**
(１) CA	ACCTGACCAGCACCTGCGAGAGGTCCC	AGGTGCTGGTCAGGTCACTGGGCTTT
(2) CG	ACCTGACCGGCACCTGCGAGAGGTCCC	AGGTGCCGGTCAGGTCACTGGGCTTT
(3) AA	ACCTGACAAGCACCTGCGAGAGGTCCC	AGGTGCTTGTCAGGTCACTGGGCTTT
(4) AG	ACCTGACAGGCACCTGCGAGAGGTCCC	AGGTGCCTGTCAGGTCACTGGGCTTT
(5) TC (Control)	ACCTGACTCGCACCTGCGAGAGGTCCC	AGGTGCGAGTCAGGTCACTGGGCTTT
* SmaI or HindIII recognition site was underlined.
** Exchanged bases were indicated bold and underlined
