# Supplementary material for: Polymorphism in microRNA-binding site in HNF1B influences the susceptibility of type 2 diabetes mellitus: a population based case–control study
Source: BMC Med Genet. 2015 Sep 2;16:75. doi: 10.1186/s12881-015-0219-5 (PMC4557749; doi:10.1186/s12881-015-0219-5)
Supplement: Additional file 4: Table S2. — The pairwise linkage disequilibrium (LD) values of |D'| (upper) and r2 (lower) (XLSX 11 kb) [file 12881_2015_219_MOESM4_ESM.xlsx]

## Sheet: Sheet1
	Additional file4 Table S2
	The pairwise linkage disequilibrium (LD) values of |D'| (upper) and r2 (lower)
					|D'|
			rs7501939		rs2229295		rs1800929
			intron 1		3'UTR		3'UTR
	rs7501939				0.38		0.36
r2	rs2229295		0.014				0.8
	rs1800929		0.016		0.028
	The coefficients of linkage disequilibrium (LD) (|D'| and r2) were calculated
	using the SNPAlyze program (Dynacom, Yokohama, Japan).
	|D'|, standardized disequilibrium coefficient
	r2, squared correlation coefficient
